# Supplementary material for: Symbiotic polyamine metabolism regulates epithelial proliferation and macrophage differentiation in the colon
Source: Nat Commun. 2021 Apr 8;12:2105. doi: 10.1038/s41467-021-22212-1 (PMC8032791; doi:10.1038/s41467-021-22212-1)
Supplement: Supplementary file 4 — Supplementary Data 1 [file 41467_2021_22212_MOESM4_ESM.xlsx]

## Sheet: Supplementary Data 1
Supplementary Data 1. Metabolome analysis of cecal contents in SPF and GF mice with or without fecal transplantation from SPF mice
		Concentration (nmol/g)
KEGG ID	Compound name	GF			Day3			Day6			Day9			Day23			SPF
		Mean	SD		Mean	SD		Mean	SD		Mean	SD		Mean	SD		Mean	SD
C05127	1-Methylhistamine	1.3458			12.8193	9.19226		1.3669	0.584068		16.7039	6.92002		14.9953	8.30108		31.8293	12.7946
C00628	2,5-Dihydroxybenzoate	0			155.37	26.5607		63.2126	42.6981		54.5843	6.93152		23.5566	9.99289		97.9312	24.1048
C02356	2AB	17.045			174.879	13.8994		151.888	48.4441		221.146	26.6056		206.976	68.4891		146.006	49.7147
C06369	2-Deoxyglucose 6-phosphate	0			23.2448	5.374		23.6209	4.02474		13.4258	1.66784		21.7023	14.0385		16.7371	5.3842
C03264	2-Hydroxy-4-methylpentanoate	0			112.226	41.1549		6.15659	2.96385		28.7067	8.38401		30.5446	14.0832		17.9339	8.21064
C02630	2-Hydroxyglutarate	32.5785			220.46	21.8767		191.341	92.783		208.332	38.9627		187.695	39.9334		139.92	18.5981
-	2-Hydroxypentanoate	66.0349			522.352	92.6758		129.312	13.2475		202.947	34.8652		171.391	19.4748		190.267	83.388
C01744	3-(4-Hydroxyphenyl)propionate	0			2604.18	257.716		537.005	658.753		3418.94	2403.97		5273.02	367.21		1375.15	635.027
C01089	3-Hydroxybutyrate	113.763			143.867	133.212		97.9691	13.3569		131.969	24.607		77.8835	24.887		135.949	28.817
C01152	3-Methylhistidine	7.58278			29.8302	1.89371		24.6885	13.7739		32.281	8.88917		22.5704	4.03602		33.9522	6.23516
C05629	3-Phenylpropionate	516.389			253.713	6.19001		269.744	99.2664		715.136	363.562		217.796	24.3426		697.934	148.08
C02129	4-Acetylbutyrate	42.5677			38.5716	1.78906		43.0494	1.85184		40.7326	2.68577		40.1977	3.54431		37.5134	6.29472
C00847	4-Pyridoxate	7.63758			19.8247	3.22711		13.0353	3.16075		29.2156	3.33863		26.5596	1.18395		21.4077	3.59314
C00431	5-Aminovalerate	35.0973			52469.5	3115.53		1949.55	2482.04		2358.59	766.872		4436.03	1081.85		6061.67	7539.64
C05635	5-Hydroxyindoleacetate	58.9449			725.001	63.4773		378.489	143.019		588.849	48.8075		545.656	147.461		612.929	173.534
C16741	5-Hydroxylysine	19.2373			107.858	45.4255		17.9724	22.8224		31.9753	7.89057		15.1916	1.70381		16.5158	6.3393
C00170	5-Methylthioadenosine	9.03435			19.3929	3.64062		12.7182	4.20755		47.8546	4.69614		44.5426	8.50827		48.504	4.84076
C01879	5-Oxoproline	368.015			111.58	12.9064		123.272	15.2369		243.734	26.9373		164.977	6.19413		158.124	53.0739
C02378	6-Aminohexanoate	13.5876			129.672	20.5272		15.632	13.435		37.3988	2.59846		60.9318	14.6411		48.0164	13.8719
C06103	6-Hydroxyhexanoate	0			107.467	14.0596		103.888	9.32852		243.756	0.600526		245.329	43.442		190.083	33.8389
C00024	Acetyl CoA	0			12.766	6.55993		13.2513	6.36076		14.2215	4.96683		9.51172	5.57353		23.1707	7.80577
C00147	Adenine	1.93119			54.6601	10.9114		37.9493	18.1079		36.25	4.35067		36.5991	7.03975		43.4783	18.9915
C00212	Adenosine	9.53351			63.5889	35.4503		45.6393	4.16959		46.5222	5.87561		57.642	21.1012		59.996	16.1829
C06104	Adipate	14.6967			92.2871	12.1334		42.3677	21.3429		41.568	13.4799		36.5488	9.03008		41.0731	17.3359
C03626	ADMA	39.2371			34.823	8.57641		20.1794	8.81895		30.7616	0.934514		37.7973	3.8886		38.8382	13.6863
C00008	ADP	0			23.9575	18.3643		23.8683	1.52031		17.348	2.7502		19.0224	10.2718		23.6381	5.19998
C00179	Agmatine	3.48295			12.5702	3.80008		3.88206	3.3665		14.4275	3.55032		6.61777	1.31096		9.24144	3.37876
C00041	Ala	4046.45			2554.94	807.94		2141.35	277.896		3321.76	840.172		3748.2	349.689		2103.55	317.057
C00993	Ala-Ala	7.07395			131.817	21.3902		158.013	2.47365		153.373	27.1459		212.389	79.499		147.256	55.9723
C01551	Allantoin	1699.53			506.996	29.8561		625.575	89.1576		847.591	109.557		821.779	220.758		1036.11	132.624
C00956	alpha-Aminoadipate	21.2891			63.7957	12.5613		67.7316	13.7691		29.1601	2.53378		35.8473	6.79763		30.9611	2.81586
C02115	Alpha-Methylserine	0			22.3256	5.33937		28.5163	2.42338		8.8215	7.67555		24.3785	1.85409		14.2926	3.56313
C00020	AMP	0			207.445	151.243		281.752	112.511		163.281	12.5358		173.084	68.1921		191.763	29.7999
C00062	Arg	2529.1			887.679	94.5705		460.304	139.919		1006.97	230.247		1048.31	77.6466		916.763	171.36
C03406	Argininosuccinate	74.9283			20.5872	4.85664		18.2199	5.00032		13.6843	3.01909		16.3147	1.25936		17.8529	1.54524
C00152	Asn	5578.41			458.147	97.8673		243.816	61.1193		652.346	172.257		940.126	146.445		756.762	131.299
C00049	Asp	3123.57			11759.7	2119.48		4286.62	1481.87		3640.64	630.958		4483.68	1272.94		2837.51	154.705
C08261	Azelate	166.976			157.329	6.20461		84.8351	1.70939		224.433	18.5915		204.603	45.0122		187.95	54.1664
C00099	beta-Ala	75.9937			2220.54	284.577		492.93	325.098		165.115	19.5855		195.887	36.8454		165.293	40.8758
C00719	Betaine	60.0098			71.5269	21.162		222.582	3.69087		59.3892	6.89161		31.5336	10.1683		42.841	11.9845
C00246	Butanoate	2555.75			16440.1	3131.49		14139.2	1322.81		119696	20704.7		53415.2	6199.79		63882.1	4628.48
C01672	Cadaverine	0			704.263	116.958		294.193	501.485		16.0408	2.56953		10.6971	6.70224		23.1589	17.8624
C00318	Carnitine	63.0816			133.547	49.7665		94.0876	13.4803		15.2215	5.06468		18.6807	9.92695		25.2006	6.23103
C00695	Cholate	0			6111.05	1259.86		2265.9	790.264		1537.03	780.145		3525.11	1061.77		2395.16	558.771
C00114	Choline	878.522			411.353	98.636		364.247	43.1328		457.351	32.1418		266.766	31.1185		314.867	71.8953
C02614	Citramalate	2.38565			100.333	26.4974		5.60392	3.2451		27.4315	8.83059		12.9616	4.3732		33.6899	11.0863
C00158	Citrate	160.147			48.0089	44.6365		13.9544	1.11951		25.6483	8.23825		15.2488	8.07275		14.6538	2.83871
C00327	Citrulline	255.471			249.015	37.9047		811.43	88.2166		291.961	15.4607		484.298	163.856		358.433	100.56
C00055	CMP	0			46.233	15.7241		149.276	86.127		155.161	20.389		114.26	21.4322		130.442	19.0232
C00300	Creatine	1386.32			1806.56	1899.05		1996.44	449.626		381.136	263.744		335.675	250.882		536.077	134.734
C00791	Creatinine	621.665			44.4125	12.6627		34.6117	37.9743		61.916	12.7691		17.094	3.12352		138.998	119.004
C00506	Cysteate	5.35334			37.1298	7.40201		26.3926	3.8454		27.0508	5.8901		29.6447	9.42374		26.653	1.17744
C05824	Cysteine S-sulfate	208.248			6.45152	2.0344		5.2731	1.7467		9.66457	2.82396		9.62962	2.47817		9.73175	2.86095
C00475	Cytidine	247.459			21.2248	4.51978		18.5928	3.60014		12.2493	3.40836		17.1318	7.88568		15.7765	4.09208
C04483	DCA	0			844.963	84.7016		1212.12	54.8896		821.49	466.095		1346.03	514.147		1077.71	26.967
C01571	Decanoate	30.3083			21.7549	8.56213		28.5053	0.980548		112.762	75.6911		103.253	23.7172		43.7614	10.5804
C06772	Diethanolamine	26.6494			47.7899	14.0391		37.6477	13.6988		39.3014	20.9426		40.3197	4.82325		39.5971	9.34872
C00429	Dihydrouracil	65343.2			73737.6	9460.87		83129.7	3604.7		94429.6	12365.7		93197.5	9835.71		99108.8	15024.4
C02678	Dodecanedioate	10.7167			93.0927	4.90314		68.1979	13.6757		144.893	6.80266		114.333	17.5069		87.3109	14.9333
C02679	Dodecanoate	67.8214			50.8611	23.8413		97.0058	17.1957		92.8994	35.3327		109.917	24.0879		72.0749	20.816
C00364	dTMP	0			41.6556	4.43693		21.6903	2.30901		148.604	11.2228		93.8388	18.4031		129.661	20.7905
C06231	Ectoine	0			5.68275	1.58423		1.08229	1.87459		8.24691	0.207139		9.71676	1.48636		9.58717	1.25848
C00085	F6P	0			15.2412	8.50097		20.965	6.26887		50.1989	9.93679		66.4189	47.8835		85.5564	9.45915
C00016	FAD	0			40.2567	7.70148		61.9946	3.19596		27.8611	9.5985		38.9641	36.4749		42.7306	4.33949
C00103	G1P	0			12.9489	6.48076		12.681	3.78221		7.7148	2.57585		6.80824	4.00498		13.0538	6.48618
C00334	GABA	184.841			738.543	545.332		61.5018	28.9132		191.685	41.4445		210.655	94.4645		273.518	113.57
C01181	gamma-Butyrobetaine	2.97786			674.241	149.281		699.52	103.957		105.393	32.3187		190.78	43.1722		137.261	19.3281
C01035	gamma-Guanidinobutyrate	120.032			15.7181	5.45632		2.85331	0.331705		12.6147	0.495822		8.17852	1.77781		13.3232	1.04856
C00064	Gln	5524.99			917.692	448.791		740.509	147.51		1914.78	388.321		1443.88	81.0462		1772.44	144.898
C00025	Glu	10553.9			19969.9	549.934		22947.5	1553.27		21908.9	4367.63		24740	6463.21		18939.4	6245.04
C00257	Gluconate	11411.7			128.092	55.3023		23.1474	40.0925		120.386	7.2458		136.976	45.0844		150.874	93.8521
C00329	Glucosamine	124.121			14.33	0.644799		6.74877	2.27057		17.2544	4.01699		18.492	4.6692		16.9676	5.86513
C00489	Glutarate	47.2257			816.775	211.781		243.928	89.9608		448.794	77.3016		280.183	45.5794		491.188	324.898
C00037	Gly	8565.23			1829.36	427.72		1524.6	194.173		978.087	92.1184		1428.86	285.807		1363.51	612.078
C00093	Glycerophosphate	15.1601			171.25	135.102		583.473	302.642		70.9848	12.5773		89.9217	60.5358		110.111	16.7554
C00670	Glycerophosphorylcholine	51.229			475.869	612.226		90.7097	19.675		158.38	110.047		99.3356	80.0475		209.667	92.308
C00242	Guanine	103.659			157.038	18.1959		55.9567	32.7821		147.225	17.0322		149.147	23.9755		147.959	40.9279
C00387	Guanosine	648.737			18.6118	13.2292		25.3906	7.19894		10.407	1.8237		21.147	9.69963		19.7449	3.4458
C01585	Hexanoate	18.6663			52.9546	8.61594		39.9753	6.00878		105.603	6.80883		78.5258	3.20445		70.526	10.3458
C00135	His	1360.56			581.918	50.9064		319.797	74.5395		418.79	35.3677		461.622	37.3069		368.07	17.5631
C00388	Histamine	3.43717			14.9487	8.36069		2.99978	0.882148		30.4443	12.1075		3.39088	0.948142		26.5677	10.3434
C00263	Homoserine	12.4681			47.0614	7.03658		25.9969	8.52192		186.597	48.6452		87.0895	8.67877		138.652	30.8608
C01015	Hydroxyproline	651.755			342.961	93.2889		147.325	175.164		175.059	13.5405		238.303	65.3037		242.871	62.8198
C00262	Hypoxanthine	71.7701			81.942	22.7962		68.6869	20.8591		56.1554	15.6413		85.4293	44.3231		92.2098	33.1061
C00407	Ile	1548.75			234.286	30.0225		119.483	22.6436		267.663	27.0919		265.283	36.1947		225.162	30.2962
C00294	Inosine	477.866			95.5687	106.13		90.821	33.4484		47.5286	21.9159		130.745	97.512		98.8833	21.5519
C05123	Isethionate	190.335			14.7433	6.62186		53.8568	7.74235		39.5862	28.1278		30.6455	5.8496		65.1693	25.6353
C00630	Isobutyryl CoA	0			11.6778	7.5465		11.5392	3.85462		19.7429	2.4515		12.4052	7.81001		29.3166	3.30666
C05771	Isopropanolamine	0			121.19	58.5477		8.65869	14.9973		18.3701	4.09824		13.8973	3.80021		33.9486	16.9147
C00186	Lactate	3498.17			5531.55	2465.98		3482.66	315.785		4280.11	807.493		3071.15	267.458		3397.04	399.055
C00123	Leu	1758.79			338.862	78.3655		223.253	40.2333		292.631	52.8337		512.012	266.031		166.329	17.5786
C00047	Lys	6346.99			3876.81	229.822		2697.37	1859.41		4403.52	1349.77		3670.31	186.364		3465.64	900.302
C00711	Malate	53.9881			310.447	94.12		213.916	42.3079		123.75	31.9389		189.176	47.3211		101.469	11.0109
C00383	Malonate	485.553			100.659	15.2988		38.6083	1.47516		140.548	43.2422		58.8831	6.97399		71.6962	10.0378
C03570	Mannosamine	41.0554			26.6783	3.35718		5.57704	4.50498		11.7833	1.89849		7.56473	1.24068		16.0808	10.8895
C00073	Met	334.172			352.964	9.36499		269.239	92.2329		289.245	48.0516		231.748	8.50038		231.079	38.7123
C02989	Methionine sulfoxide	116.536			63.2156	8.882		37.9941	4.8285		68.8746	2.93735		66.8554	10.2231		60.2156	6.34013
C03413	N1,N12-Diacetylspermine	0			8.60574	5.84578		0.596464	0.625726		4.55897	0.136414		0.911781	0.119841		15.635	8.71154
-	N1,N8-Diacetylspermidine	0			22.5142	8.73991		2.18784	0.58981		8.31737	1.02263		3.5117	0.21712		22.3954	12.7446
C00612	N1-Acetylspermidine	23.832			60.2278	31.2768		8.40762	8.04971		63.8995	12.7876		30.2183	12.0335		93.4704	47.5017
C03793	N6,N6,N6-Trimethyllysine	33.8397			17.6462	0.998634		37.4203	28.029		21.6269	3.21523		31.7881	4.45546		40.3983	15.8621
C01029	N8-Acetylspermidine	2.31609			11.12	5.96134		2.72282	1.75117		7.01466	0.901157		4.67141	1.93268		10.3664	5.12646
C01042	N-Acetylaspartate	13.3277			490.613	118.855		1387.84	901.008		127.329	24.6369		219.045	60.8596		139.399	48.1994
C01073	N-Acetyl-beta-alanine	0			216.602	25.8307		39.2275	26.6021		119.548	22.5569		104.281	15.5476		123.357	12.2005
C00140	N-Acetylglucosamine	199.34			122.594	27.2776		91.3798	0.694596		141.004	20.5225		238.377	58.9388		189.19	63.2996
C04501	N-Acetylglucosamine 1-phosphate	0			33.4372	14.1839		45.9567	12.2843		61.4462	12.4487		89.0199	28.9967		99.8894	21.9668
C00357	N-Acetylglucosamine 6-phosphate	0			20.9258	12.7485		34.6348	3.58347		10.2192	2.80627		15.6579	6.17244		17.7676	3.21659
C00624	N-Acetylglutamate	40.3087			213.192	38.1957		340.818	68.4698		363.716	12.6282		272.979	41.7673		280.873	131.226
C02997	N-Acetylhistidine	8.59595			17.7313	1.37835		10.4952	6.82094		15.4409	1.35544		16.3663	3.19194		29.6684	18.2844
C02710	N-Acetylleucine	18.0649			11.3357	0.35227		10.0165	4.448		10.2631	0.805945		8.71917	0.604429		7.50106	1.29037
C02713	N-Acetylmuramate	43.4921			86.6506	5.20686		47.8343	12.2738		68.7553	7.60924		63.477	6.78002		107.73	5.47375
C00270	N-Acetylneuraminate	379.566			166.939	159.949		35.6214	7.1067		72.3679	22.9516		85.093	37.1997		93.6839	23.6752
C00437	N-Acetylornithine	7.38993			33.3094	8.80523		56.2443	10.9578		35.0688	9.28814		40.4537	8.30161		36.768	10.8356
C02714	N-Acetylputrescine	7.46895			438.031	457.548		12.0806	7.59196		11.2227	2.34794		20.544	13.0084		93.3765	71.2723
C00003	NAD+	0			1040.93	114.479		544.164	187.606		945.073	179.881		874.869	182.425		1110.69	73.4517
C00004	NADH	0			82.9211	47.9488		62.6318	5.69499		43.2838	8.93345		46.8547	11.183		56.7521	9.43039
C02727	N-epsilon-Acetyllysine	10.6766			21.6444	1.77761		37.3852	7.7453		34.3993	3.09737		39.1648	3.88415		37.7552	18.3016
C00153	Nicotinamide	30.2327			161.62	86.9905		144.034	37.4417		235.438	50.0703		277.543	69.6767		294.558	107.179
C00253	Nicotinate	83.7831			251.075	174.348		141.898	27.384		88.9369	17.51		141.573	62.2556		57.6074	19.5343
C02571	o-Acetylcarnitine	11.1323			58.1275	63.5037		40.2844	2.09796		11.6144	5.52191		12.6684	9.24718		20.7299	8.15722
C00077	Ornithine	86.2973			179.629	62.1689		181.502	86.6574		183.742	19.6144		204.045	100.727		163.861	100.574
C00864	Pantothenate	3.38197			37.0704	5.1278		87.1185	95.496		19.4584	1.81		18.2517	4.46941		17.1064	7.43995
C01601	Pelargonate	58.5539			49.3243	14.1047		64.8449	4.28649		106.386	14.4613		99.538	1.63747		88.8326	14.5369
C00803	Pentanoate + 3-Methylbutanoate	232.568			1441.33	271.962		4166.73	560.748		5146.57	353.473		5862.53	1596.6		2939.69	478.889
C00079	Phe	1030.09			234.797	54.0114		128.672	32.2947		174.466	25.488		442.948	280.736		102.026	24.515
C00588	Phosphorylcholine	0			163.84	223.124		64.6398	35.7874		52.9448	17.2136		50.2154	17.096		73.732	4.3697
C01606	Phthalate	9.48697			9.59292	0.232857		7.43556	0.950196		8.75786	0.891156		9.65993	1.91708		9.00464	0.567465
C00156	p-Hydroxybenzoate	95.3535			167.248	22.8484		69.934	31.3578		172.958	13.285		38.4512	3.83263		151.523	56.4032
C02656	Pimelate	18.8456			93.4775	22.1269		29.3114	7.17019		48.0312	12.5609		36.7358	9.3995		48.3606	14.8232
C00408	Pipecolate	0			89.4449	1.31489		69.6433	28.1244		151.058	20.0324		181.717	50.6402		162.514	33.4272
C00148	Pro	9580.4			1719.92	246.993		2742.08	1644.3		1189.33	107.469		1517.01	62.8111		4077.67	5168.94
C10172	Proline betaine	6.059			132.874	10.6131		20.511	17.4153		8.70991	1.79569		3.87499	0.509617		10.5534	1.54948
C00163	Propionate	1602.85			24323.7	4785.03		17483.5	3246		41343	4439.32		37295.9	11494.8		22820.4	1408.46
C00134	Putrescine(1,4-Butanediamine)	11.983			381.747	373.135		11.5786	8.36467		36.8259	6.79571		52.3979	51.6047		104.555	116.188
C00250	Pyridoxal	7.01633			9.65459	1.37975		4.89741	0.394229		12.9989	0.659098		12.4977	1.18152		10.3132	1.75861
C00314	Pyridoxine	0.930149			4.81215	1.1128		5.41187	2.79434		8.82207	0.918561		4.90339	0.631471		5.24935	1.7516
C00255	Riboflavin	121.888			30.0138	6.13609		19.1943	5.36584		43.7035	6.2274		29.3141	5.66183		38.4602	6.52771
C00449	Saccharopine	458.112			40.5173	5.68274		38.493	43.9755		32.0993	6.16728		16.6395	0.657536		28.4834	13.5076
C00019	SAM+	6.07775			43.3021	3.80851		27.7729	13.0598		95.3902	21.2339		70.2665	6.38914		89.5628	23.9338
C00213	Sarcosine	0			205.284	133.591		449.689	391.042		123.167	25.2036		149.176	67.3214		577.887	875.727
-	SDMA	8.0115			26.6682	3.72773		9.11275	4.2281		8.90992	1.24127		14.9247	0.604734		14.2762	2.30549
C08277	Sebacate	15.9834			26.3666	4.55238		28.7711	1.87964		47.6752	8.34888		46.9776	10.3212		30.4643	12.1374
C00065	Ser	5925.96			518.346	96.695		453.603	40.7408		719.972	34.8454		793.838	115.138		672.235	146.826
C03172	S-Methylmethionine	0			3.65229	1.10738		1.36103	0.582043		4.02806	1.16715		4.01008	0.357288		4.45315	0.175337
C00315	Spermidine	65.8421			257.597	142.86		44.674	18.7476		364.112	53.2548		251.326	191.553		204.809	108.856
C00042	Succinate	165.721			64910	47830		5372.06	3219.12		3121.01	335.212		3063.68	1101.93		11587.4	18229.3
C00245	Taurine	180.515			23989.7	2449.44		3603.1	169.651		1284.65	423.651		3247.41	2255.53		4227.13	1789.15
C05122	Taurocholate	617.829			2938.03	2417.4		117.435	36.7411		249.366	141.23		248.591	176.32		215.392	42.1991
C00378	Thiamine	68.6054			71.4157	28.6108		19.1118	4.30935		83.301	33.0095		76.0001	44.2003		153.877	123.604
C00188	Thr	7155.81			533.705	123.263		383.832	39.8879		943.004	30.5047		894.154	136.484		979.08	110.515
C03618	threo-beta-methylaspartate + Glu	6838.2			12497.6	659.128		16871.4	2773.54		14518.3	3133.89		15748	4553.26		11971.1	4615.24
C00214	Thymidine	314.667			348.63	32.1778		191.426	37.0286		663.387	159.612		859.611	110.985		505.177	155.592
C00178	Thymine	4016.59			503.068	110.799		129.229	21.8047		439.098	95.0975		358.075	27.926		424.799	42.8416
C00078	Trp	404.163			180.086	29.0174		87.5414	36.4604		121.309	7.70266		174.347	81.5769		142.554	66.3114
C00082	Tyr	1347.37			452.579	22.804		385.518	79.5277		329.165	54.1503		821.291	233.664		324.815	105.996
C00483	Tyramine	0			7.80277	2.07112		1.94561	1.72435		8.70671	1.36112		13.5079	0.793599		7.00657	0.3654
C00029	UDP-glucose	0			80.5674	53.2293		41.5508	19.327		27.9558	17.5306		26.3422	23.8746		45.4271	5.1534
C00043	UDP-N-acetylglucosamine	0			135.319	68.4368		74.712	25.891		296.196	62.8864		229.506	17.4241		363.835	49.2069
C00105	UMP	0			151.889	83.0524		125.057	41.3562		193.96	19.8236		100.827	19.9793		161.6	17.8647
C17715	Undecanoate	5.45397			6.63295	1.74087		8.57902	0.855977		29.8626	25.653		28.9088	4.77661		7.27563	1.80977
C00086	Urea	54928.3			1583.55	914.959		1033.09	112.799		1263.24	132.105		1319.42	61.0027		1474.62	258.397
C00299	Uridine	353.608			127.924	1.96782		128.305	7.2156		174.682	17.8927		200.286	46.9103		150.359	48.0818
C00183	Val	3303.23			473.744	96.417		438.837	64.0643		820.552	65.9187		752.638	217.441		759.254	164.305
