# Supplementary material for: Symbiotic polyamine metabolism regulates epithelial proliferation and macrophage differentiation in the colon
Source: Nat Commun. 2021 Apr 8;12:2105. doi: 10.1038/s41467-021-22212-1 (PMC8032791; doi:10.1038/s41467-021-22212-1)
Supplement: Supplementary file 5 — Supplementary Data 2 [file 41467_2021_22212_MOESM5_ESM.xlsx]

## Sheet: Supplementary table 2
Supplementary Data 2. Metabolome analysis of colonic epithelial cells in SPF and GF mice with or without fecal tansplantation from SPF mice
		Concentration (nmol/g)
KEGG ID	Compound name	GF			Day3			Day6			Day9			Day23			SPF
		Mean	SD		Mean	SD		Mean	SD		Mean	SD		Mean	SD		Mean	SD
C01159	2,3-DPG	0.65756			2.18643	1.00897		0.914486	0.105096		1.64045	0.534405		1.5652	0.725173		0.965089	0.3884
C02356	2AB	1.34439			3.16578	1.269		2.18664	0.538218		1.33708	0.296147		1.67408	0.892412		0.89621	0.415166
C02630	2-Hydroxyglutarate	0.462297			1.15629	0.061754		0.74903	0.0512963		0.782179	0.10891		0.569593	0.161151		0.572087	0.257584
C00631	2PG	4.23225			6.84966	0.44748		3.18571	0.574335		3.50635	0.193971		4.92207	1.04888		3.37896	1.34256
C05145	3-Aminoisobutyrate	0.644567			2.84775	0.376817		4.98733	0.167061		1.24754	0.317179		0.615188	0.28296		0	0
C01089	3-Hydroxybutyrate	4.53792			8.10807	2.21186		8.03067	1.65901		8.70932	3.22972		5.69524	2.80804		4.18391	0.758131
C01152	3-Methylhistidine	0.416081			1.48039	0.433392		1.26446	0.273083		0.741916	0.235261		0.529882	0.468672		0.241534	0.209625
C00197	3PG	14.185			25.5081	3.39199		13.6558	4.26528		17.1557	1.44889		25.9683	8.69129		11.2946	3.71368
-	4-Oxopentanoate	1.63262			2.93642	0.907309		0.855765	0.751719		2.30082	0.28736		1.54026	0.281341		1.64574	0.249727
C00431	5-Aminovalerate	0			89.404	38.2917		62.872	45.4208		1.207	2.09059		4.59326	2.41524		5.03838	1.84517
C00170	5-Methylthioadenosine	0.670171			1.73391	0.131709		0.594068	0.208799		1.11362	0.195373		0.65736	0.226368		0.348527	0.149514
C01879	5-Oxoproline	5.50434			6.07773	1.1421		4.98873	0.831285		6.69144	1.44862		4.24254	0.382346		3.21786	0.324554
C00345	6-Phosphogluconate	0.964239			1.44473	0.182333		0.695678	0.237865		1.30515	0.368295		1.04378	0.255851		0.616879	0.269605
C00024	Acetyl CoA	2.00724			3.06459	0.909667		2.5372	0.654922		3.02206	0.665697		2.06226	0.67727		1.06683	0.34682
C01996	Acetylcholine	2.90517			5.12374	0.753449		2.38003	0.693126		4.60202	2.98913		7.54315	3.5965		3.90891	1.1114
C00212	Adenosine	1.1476			1.15598	0.289944		0.899198	0.261932		1.22587	0.218021		1.00223	0.39881		0.368156	0.16956
C06104	Adipate	3.26596			3.9322	0.474252		2.31252	0.725501		3.22766	0.818632		2.50028	0.629613		2.67395	0.551852
C00008	ADP	89.2122			111.104	26.12		75.0005	13.9924		91.5586	18.2754		92.3074	35.0664		42.9375	10.3759
C00498	ADP-glucose	1.92519			3.07869	0.738694		2.3723	0.335318		3.03226	0.777511		3.04109	0.725084		1.43847	0.126933
C00301	ADP-ribose	6.9912			4.02874	0.748053		6.06262	2.94131		4.54018	2.84573		3.83548	0.592923		4.48491	0.545948
C00041	Ala	100.039			286.372	102.56		98.476	24.4511		168.631	51.9026		144.183	84.6514		59.822	17.3731
C01551	Allantoin	88.9736			113.102	19.8711		71.7024	6.27305		108.99	27.4204		76.9291	9.13353		79.624	11.4521
C00956	alpha-Aminoadipate	2.97833			9.83313	3.02314		4.56496	0.994247		3.34494	0.529447		4.24905	1.76044		1.39186	0.441638
C00020	AMP	69.0234			57.0877	17.4115		77.1231	33.3084		81.6719	25.8197		74.8313	30.15		22.1633	10.9961
C00062	Arg	23.6362			23.3012	6.87527		14.6835	4.70972		17.7582	2.91605		10.4595	3.97618		6.92732	1.52895
C00152	Asn	8.27298			12.208	0.929794		7.40516	1.63885		10.7459	1.70169		7.30188	1.84333		4.52877	0.547723
C00049	Asp	123.68			363.724	63.8881		113.007	18.3956		162.532	37.0109		183.022	92.3525		63.6165	18.7838
C00002	ATP	49.6172			135.955	60.643		65.135	6.56068		93.8544	30.7779		69.0896	22.3175		34.2627	6.96657
C08261	Azelate	2.33278			2.19068	0.346333		1.42037	0.283769		2.4871	0.505894		1.41055	0.158942		1.80685	0.0954788
C00099	beta-Ala	1.50039			7.95818	1.52914		10.2534	1.74111		3.14317	0.375722		2.62358	0.742678		1.65482	0.104671
C00719	Betaine	30.3504			77.7134	29.7994		69.9842	11.6852		74.2328	13.1315		51.9428	19.963		31.4358	7.90331
C00318	Carnitine	26.2143			22.2777	6.39976		22.9811	5.91863		22.4506	6.468		13.8413	4.57288		11.0828	2.09067
C00112	CDP	0.622739			1.89005	0.183368		0.914391	0.250065		1.00867	0.295289		1.12672	0.278316		0.786199	0.208846
C00307	CDP-choline	2.21696			6.24829	0.758805		4.3303	1.20154		5.20908	1.40214		3.81107	1.53967		1.72675	0.507296
C00114	Choline	26.98			76.3963	24.6452		53.6525	21.734		73.4677	14.032		47.1563	21.6138		27.3106	4.18291
C00417	cis-Aconitate	0.400691			0.589251	0.1957		0.520253	0.151154		0.541452	0.0980607		0.564361	0.2185		0.244064	0.0225705
C00158	Citrate	7.06319			14.2898	5.17365		12.0636	3.35849		13.9504	1.54313		12.1469	5.76789		5.44403	0.945645
C00327	Citrulline	6.25653			11.1554	3.03562		6.98788	1.19897		5.47755	0.798945		4.22193	2.12864		2.52431	0.990819
C00055	CMP	2.3705			3.61249	0.841703		2.99865	0.596022		3.1807	1.0113		3.72473	0.897555		1.52765	0.606798
C00128	CMP-N-acetylneuraminate	6.53135			13.9103	3.26801		7.77757	1.4404		8.87818	1.70592		8.58775	2.63581		3.43179	1.06806
C00010	CoA	9.87342			9.06314	3.32887		5.9484	1.55508		6.80774	2.77268		6.20579	1.85205		4.38832	1.01229
C00300	Creatine	337.288			615.824	212.031		893.514	357.536		782.067	168.243		395.14	145.535		146.565	13.376
C00791	Creatinine	1.7604			2.2854	0.347493		3.21316	1.08497		2.85946	0.387643		1.59094	0.496971		1.17009	0.262859
C00063	CTP	1.67094			6.11955	1.41087		1.92595	0.228731		2.58217	0.80224		2.71151	1.10694		1.48379	0.276734
C00571	Cyclohexylamine	1.09211			0.990766	0.189649		0.860185	0.0193577		0.95788	0.656762		0.713828	0.108944		0.77893	0.143335
C02291	Cystathionine	1.589			12.7912	4.96074		4.44178	0.784885		5.5526	0.0513627		6.55237	1.98626		3.21301	0.541083
C00475	Cytidine	1.12838			1.94462	0.235128		1.30776	0.257894		1.48165	0.266209		1.30115	0.212551		0.797802	0.250171
C00286	dGTP	36.4798			31.9027	55.2571		51.8658	5.0946		43.2711	41.9069		27.121	35.783		23.4203	10.7491
C00111	DHAP	25.5012			6.85075	0.625441		19.204	10.4174		15.2632	13.261		8.72664	3.75497		10.1533	5.99664
C06772	Diethanolamine	5.58864			5.7822	0.687913		2.56386	0.425141		4.85478	1.77667		5.1698	0.614417		4.50783	1.69239
C02678	Dodecanedioate	0.467855			0.627466	0.0104756		0.358763	0.0606139		0.586072	0.0945475		0.345968	0.0848536		0.356819	0.0351216
C00346	Ethanolamine phosphate	59.6535			101.194	9.01594		74.2422	16.0201		69.3182	15.9761		72.4146	28.9291		35.033	9.41814
C00354	F1,6P	15.4462			18.7362	1.93713		27.429	3.43407		22.583	12.5278		15.4418	2.19197		5.37736	1.67091
C00085	F6P	8.59455			10.5175	1.87268		2.99072	3.74598		8.54819	1.90424		4.8704	1.45326		5.21252	1.09806
C00016	FAD	3.69318			5.03577	0.348687		3.78032	1.50244		3.96724	0.253445		3.48222	0.822722		2.3837	0.808551
C00122	Fumarate	5.50356			18.2037	1.42705		7.79734	1.90423		8.76828	1.10289		11.1627	4.93427		4.24662	0.643158
C00103	G1P	19.9587			5.36381	1.58884		1.86773	3.235		6.22859	1.99238		3.0193	0.938792		2.07722	0.772201
C00092	G6P	37.439			45.9035	14.4443		36.5488	4.08262		35.8443	8.20225		27.1138	6.51977		19.4798	2.01106
C00334	GABA	3.66304			8.88205	2.07499		7.7913	3.66751		6.04949	0.709835		4.37811	1.71552		1.61606	0.548714
C01181	gamma-Butyrobetaine	1.1975			3.83538	2.00653		4.10357	1.93229		6.69474	1.82165		4.12657	1.16072		2.52117	0.413208
C00035	GDP	7.00446			19.8479	2.19389		8.51013	0.749676		10.591	1.16651		11.94	4.04631		6.73445	1.10845
C00096	GDP-mannose	2.03682			2.69155	0.898358		2.31977	0.336347		2.6034	0.0978422		2.02387	0.870193		0.259776	0.449946
C00064	Gln	87.0674			117.761	49.7876		163.939	56.557		79.3023	6.90704		65.374	36.9345		19.6969	5.64424
C00025	Glu	219.711			590.865	185.132		304.586	79.2041		281.559	52.3679		288.007	144.184		103.104	25.7372
C00329	Glucosamine	0			0.981468	0.164936		0.818657	0.285438		0.620403	0.0914233		0.789608	0.355111		0.503002	0.0676722
C00489	Glutarate	1.27567			4.72054	1.45369		2.63241	0.973691		1.62639	0.82925		1.37186	0.32832		1.57364	0.348436
C00127	Glutathione(ox)	35.058			101.913	42.8041		55.1298	4.23232		91.6562	27.1625		56.3455	28.5086		19.4462	4.06084
C00051	Glutathione(red)	227.366			554.918	89.6682		373.498	94.689		298.357	125.83		278.251	136.666		110.711	6.82689
C00037	Gly	88.4432			189.213	46.2445		124.102	34.3784		181.789	45.4366		150.335	70.8922		56.2095	3.46003
C00093	Glycerophosphate	43.1846			100.417	21.0428		127.327	64.7087		101.385	18.0508		77.226	35.5473		26.4024	8.52811
C00670	Glycerophosphorylcholine	160.926			249.906	49.4556		295.589	96.5645		290.49	65.3627		326.386	129.835		168.672	40.3353
C00144	GMP	16.2099			16.769	4.8424		20.2754	7.39261		25.9321	6.27782		20.2884	4.46614		7.30105	2.20482
C00044	GTP	36.2106			133.402	97.5644		53.1191	1.97984		81.7611	19.6168		66.0212	32.1607		25.1602	6.19843
C00581	Guanidinoacetate	1.30855			3.8471	1.09815		3.76372	0.513038		4.16105	0.535043		1.80731	0.205772		0	0
C00387	Guanosine	0.88458			1.18135	0.284289		0.743689	0.449885		1.23858	0.349288		0.821688	0.27715		0	0
C00135	His	12.7218			11.9309	2.60325		6.91287	2.23545		6.95598	1.36966		5.31739	2.31401		3.88443	1.63865
C01015	Hydroxyproline	8.9346			12.1517	4.09541		4.42599	2.6374		5.57906	0.863645		6.98666	4.09119		1.67549	0.654583
C00519	Hypotaurine	14.4997			132.965	59.9649		81.3688	10.9878		121.83	27.617		77.7852	14.3523		16.4081	2.43865
C00262	Hypoxanthine	10.121			19.0913	3.39437		12.9323	5.84215		17.201	7.31616		15.2079	6.48031		9.47715	2.26424
C00407	Ile	9.94245			12.4395	1.99976		8.26119	2.65111		11.948	0.573777		6.24289	2.01969		4.62966	1.11615
C00130	IMP	13.6247			42.5793	15.5027		23.25	9.32923		28.2646	7.59958		38.5663	16.4117		21.886	2.43713
C02693	Indole-3-acetamide	13.3123			14.4892	1.26078		8.07	0.21088		14.3346	2.71284		9.56231	1.53439		11.2545	1.90213
C00294	Inosine	7.08994			9.71795	0.861673		10.1531	5.28892		9.0938	2.19135		6.14001	1.75029		4.96123	1.73699
C00311	Isocitrate	0.487132			0.882676	0.797694		0.802384	0.142622		1.12916	0.133134		0.943282	0.914125		0	0
C00186	Lactate	390.005			743.811	92.7603		386.751	70.0389		645.095	133.856		473.505	108.34		346.465	72.6127
C00123	Leu	20.5594			23.581	4.45683		17.4111	6.2787		22.0176	2.88924		11.8884	3.68022		8.42995	1.75739
C00047	Lys	42.8314			67.7199	21.5192		36.5703	9.52404		30.8283	8.39915		24.7073	10.3938		16.5691	3.05444
C00711	Malate	21.5161			72.0112	9.95083		33.0909	10.9333		33.8451	4.10936		37.6204	13.2219		17.3225	2.61856
C00383	Malonate	2.56556			2.41634	0.36367		1.67338	0.409816		2.51505	0.446371		1.47908	0.263596		1.84279	0.62983
C00073	Met	6.30645			9.42226	0.732612		5.79239	1.67267		8.27577	2.12367		4.67816	2.18963		2.80344	1.0171
C00612	N1-Acetylspermidine	0.518763			0.412745	0.133737		0.283772	0.10642		0.628248	0.356748		0.272901	0.027286		0.166043	0.0980478
C03793	N6,N6,N6-Trimethyllysine	1.75595			1.75604	1.20858		2.53156	1.00464		0.625482	0.222164		0.736674	0.349508		1.01535	0.137439
C00140	N-Acetylglucosamine	7.83383			9.89443	0.45632		8.50346	2.01286		9.45994	2.23872		6.48468	1.46086		5.12268	1.42743
C04501	N-Acetylglucosamine 1-phosphate	1.6204			5.05275	0.915862		6.24825	3.82673		4.54053	0.637719		3.6253	1.13975		1.75513	0.505938
C00357	N-Acetylglucosamine 6-phosphate	0.486947			0.894433	0.204287		0.821276	0.230072		0.601867	0.0415574		0.733615	0.220257		0.510076	0.0308739
C00624	N-Acetylglutamate	0.154962			1.10498	0.509249		0.522791	0.193872		0.6244	0.247275		0.276246	0.105536		0.317838	0.0457086
C00270	N-Acetylneuraminate	11.1044			25.1693	5.59428		20.6735	0.44635		27.5533	6.38407		16.7133	5.03444		5.7366	0.482106
C00003	NAD+	102.578			170.473	33.5343		94.1157	20.96		103.93	11.0064		95.6352	38.1568		52.8567	11.7678
C00004	NADH	6.32035			4.55505	2.57142		6.78148	1.46256		7.73331	3.44251		7.38553	3.99924		1.98053	1.7154
C00006	NADP+	2.58247			5.30675	1.15965		3.78164	1.38974		3.42688	0.604368		3.32246	1.41141		1.37392	0.344746
C00005	NADPH	3.84608			9.40674	2.89784		3.20286	0.53174		6.52818	0.874052		5.05119	2.91891		1.86875	0.585769
C00153	Nicotinamide	9.972			18.9808	3.72738		12.0937	3.04686		10.592	2.49583		9.99273	2.80412		7.33086	0.812038
C02571	o-Acetylcarnitine	14.1698			14.9649	4.34863		26.8847	8.05969		25.8307	9.75548		11.8329	4.34554		6.82304	0.831907
-	Ophthalmate	0.426372			1.01196	0.300739		1.03901	0.131195		0	0		0.660181	0.441051		0.598791	0.464841
C00077	Ornithine	5.10844			8.08936	2.60973		4.42908	1.01583		5.23538	1.58449		3.05497	1.16724		2.45685	0.315556
C00864	Pantothenate	0			0.56386	0.0874691		0.936862	0.164284		0.275652	0.23912		0.146102	0.128246		0.172599	0.150009
C00074	PEP	13.4192			18.601	7.4998		8.34429	0.791531		9.22395	0.983871		14.5767	1.55498		25.1675	11.209
C00079	Phe	5.75217			9.01431	1.24567		7.64096	2.35034		8.26169	1.73857		4.51096	1.65165		3.40238	0.812394
C00588	Phosphorylcholine	69.754			169.248	31.1626		42.7229	8.91283		136.207	17.8039		83.3088	30.3979		49.354	8.59553
C01606	Phthalate	0.691812			0.756947	0.231773		0.535998	0.137315		0.907513	0.115461		0.433607	0.138028		0.611389	0.145475
C02656	Pimelate	0.8838			1.23307	0.31371		0.568608	0.219218		0.80624	0.0608924		0.47556	0.0282948		0.560191	0.0751522
C00408	Pipecolate	0			2.8119	0.373355		1.66913	0.339291		1.45622	0.405792		1.44839	0.719704		0.653077	0.141576
C00148	Pro	33.0136			65.8436	17.2307		47.0774	8.24685		46.9773	7.58225		29.396	12.098		20.0721	4.30266
C10172	Proline betaine	0.294236			0.799957	0.282281		1.04437	0.455918		0.60395	0.0278759		0.26189	0.123977		0.196125	0.0445698
C00119	PRPP	0.67276			5.62177	1.85825		1.53675	0.266731		2.23638	0.225424		2.96721	1.57794		1.3457	0.385921
C00134	Putrescine(1,4-Butanediamine)	0			7.51661	3.10764		2.77924	0.563373		3.52835	1.18227		2.6738	1.35572		2.28304	0.939539
C00117	R5P	2.27392			1.91965	0.372397		2.44464	0.373165		2.34204	1.12574		1.35466	0.384519		1.32683	0.496278
C01182	Ribulose 1,5-diphosphate	0.429511			1.54359	0.150381		0.585025	0.100483		1.16086	0.209779		0.970267	0.378569		0.481823	0.0551112
C00199	Ru5P	10.593			13.4406	1.46782		16.5832	2.48251		15.6882	4.38847		8.42263	0.917431		6.0763	1.8001
C05382	S7P	1.68689			1.94368	0.508704		1.65469	0.484806		1.88882	0.285411		1.5983	0.63254		0.848238	0.107808
C00019	SAM+	6.56734			9.87714	1.69694		7.73294	2.40984		8.71313	3.05787		5.55676	2.21031		2.71358	0.284256
C00213	Sarcosine	0			3.1588	1.15553		12.1344	3.19841		3.282	0.540143		2.00055	0.918127		1.46076	0.202557
C08277	Sebacate	0.484655			0.465773	0.0585715		0.337859	0.133967		0.558607	0.0879201		0.303044	0.0343794		0.31159	0.0420021
C00065	Ser	54.9195			61.5556	16.1238		32.3972	7.81413		41.1006	8.88505		27.9611	14.203		20.1348	6.89042
C00780	Serotonin	18.461			29.2449	5.08705		11.7684	2.92285		24.1564	9.33447		38.3346	15.8919		35.8732	4.64248
C00315	Spermidine	1.939			2.48119	0.87032		1.93755	0.912323		1.70811	1.42135		1.50389	0.523341		0.703722	0.223693
C00042	Succinate	14.721			33.3532	6.37465		21.6358	8.9752		25.7404	6.71147		22.0364	8.78175		10.6595	2.87731
C00245	Taurine	373.875			1194.62	229.087		732.537	152.21		694.139	193.448		595.103	227.512		329.53	75.3619
C06337	Terephthalate	1.23891			1.06949	0.0793586		0.67622	0.0245964		1.38194	0.329433		0.849841	0.200139		0.807468	0.0362647
C00188	Thr	58.7952			91.6881	19.0738		44.4386	12.2673		48.8558	10.1057		34.5701	15.5812		19.7834	6.34947
C00178	Thymine	223.35			191.27	21.435		158.11	18.6755		195.723	84.9699		150.419	23.6742		172.162	39.4773
C01104	Trimethylamine N-oxide	0			0	0		0.996717	0.171621		1.00558	0.285525		0.790495	0.259748		1.52833	0.881067
C00078	Trp	2.73999			4.72916	0.927744		3.1541	1.18966		3.07972	0.546739		2.11777	0.86141		1.84789	0.650964
C00082	Tyr	9.65492			15.9282	2.701		9.56959	2.9228		11.6892	2.66401		6.19478	2.45928		3.62572	1.53292
C00015	UDP	4.25553			14.2271	1.87248		4.68437	0.929337		6.21185	1.57576		8.38748	3.50125		5.37574	1.38829
C00029	UDP-glucose	9.74576			16.882	4.02741		6.00119	0.977758		7.87981	1.70534		15.8605	5.90557		6.99573	1.30795
C00167	UDP-glucuronate	4.55593			6.9078	1.01205		5.17652	0.268072		7.23676	3.2188		4.00762	1.21784		2.40908	0.635438
C00043	UDP-N-acetylglucosamine	14.3704			34.3053	9.51541		15.3582	2.10848		15.2753	3.93365		22.1501	6.85962		9.02197	1.32081
C00105	UMP	16.8946			30.214	9.8734		19.1759	3.62406		23.735	6.50134		36.179	13.7604		15.0215	5.7269
C00366	Urate	7.24239			10.888	1.47434		16.932	4.42534		14.681	4.21274		6.06582	1.86354		2.73715	0.841371
C00086	Urea	141.059			181.657	47.8469		173.973	32.4548		184.483	49.6948		127.357	12.3573		94.7299	28.7843
C00299	Uridine	55.0309			47.8683	10.7131		33.0431	3.26964		49.6248	19.5036		39.1028	7.5286		44.6252	10.9805
C00075	UTP	13.9343			43.5694	15.7108		12.9371	3.75089		16.0015	3.39187		18.3803	8.12961		9.9855	1.72373
C00183	Val	25.1553			32.6216	5.18675		19.3718	6.22225		31.0329	5.34556		16.2677	6.06571		11.2662	3.14585
